# Supplementary material for: Genome-wide transcriptome profiling uncovers differential miRNAs and lncRNAs in ovaries of Hu sheep at different developmental stages
Source: Sci Rep. 2021 Mar 12;11:5865. doi: 10.1038/s41598-021-85245-y (PMC7971002; doi:10.1038/s41598-021-85245-y)
Supplement: Supplementary file 2 — Supplementary Information 2. [file 41598_2021_85245_MOESM2_ESM.xlsx]

## Sheet: 118 DEGs
Supplementary Table 2 One hundred and eighteen Differentially expressed genes detected among the three groups of Hu sheep used in this study
# IDa	Target_gene_IDb	H1O1_H1O2_H1O3_vs_H3O2_H3O3_H3O4.DEG_lnc-DEG_mRNA_trans						H1O1_H1O2_H1O3_vs_H8O1_H8O2_H8O3.DEG_lnc-DEG_mRNA_trans						H3O2_H3O3_H3O4_vs_H8O1_H8O2_H8O3.DEG_lnc-DEG_mRNA_trans
		Lnc_FDR	Lnc_log2FC	Lnc_regulated	mRNA_FDR	mRNA_log2FC	mRNA_regulated	Lnc_FDR	Lnc_log2FC	Lnc_regulated	mRNA_FDR	mRNA_log2FC	mRNA_regulated	Lnc_FDR	Lnc_log2FC	Lnc_regulated	mRNA_FDR	mRNA_log2FC	mRNA_regulated
MSTRG.107815.43	ENSOARG00000000248	0.00855265	7.90809	up	9.72e-11	1.32634	up	0.00326413	3.65448	up	7.17e-08	-5.67317	down	0.00014157	7.09805	up	0.000483822	-2.6536	down
MSTRG.124035.4	ENSOARG00000001269	0.0021635	8.4014	up	1.59e-06	2.62934	up	0.00326413	3.65448	up	8.2e-07	5.44509	up	0.00416019	9.20937	up	0.00443927	-1.42794	down
MSTRG.365613.6	ENSOARG00000001405	0.000436646	8.6953	up	8.87e-17	-2.41148	down	0.00142537	-2.58406	down	4.91e-41	-5.46105	down	0.00188047	-3.38776	down	2.82e-07	-2.93009	down
MSTRG.182510.2	ENSOARG00000001491	4.09e-05	9.49572	up	0.00228266	-1.9859	down	6.75e-11	-4.72455	down	5.22e-28	-6.08295	down	0.00188047	-3.38776	down	2.58e-05	-3.62469	down
MSTRG.182510.2	ENSOARG00000001666	4.09e-05	9.49572	up	0.00176223	-1.23397	down	6.75e-11	-4.72455	down	2.22e-09	-4.27155	down	0.00188047	-3.38776	down	0.000236223	-2.98795	down
MSTRG.255939.1	ENSOARG00000002051	0.000485701	5.19065	up	0.000678502	1.14961	up	0.000878129	-7.17035	down	1.66e-05	-2.91946	down	3.36e-07	-11.1758	down	1.48e-08	-3.00345	down
MSTRG.182510.2	ENSOARG00000002091	4.09e-05	9.49572	up	0.0071563	-1.82766	down	6.75e-11	-4.72455	down	3.89e-24	-4.78265	down	0.00188047	-3.38776	down	0.00572432	-2.50392	down
MSTRG.107815.43	ENSOARG00000002472	0.00855265	7.90809	up	3.52e-56	4.91245	up	0.00240487	5.72405	up	7.51e-09	6.32297	up	0.00014157	7.09805	up	0.00949172	3.1731	up
MSTRG.365613.6	ENSOARG00000003366	0.000436646	8.6953	up	3.1e-05	-1.06268	down	0.00142537	-2.58406	down	1.14e-15	-2.68175	down	0.00188047	-3.38776	down	0.00157315	-1.53247	down
MSTRG.182510.2	ENSOARG00000003495	4.09e-05	9.49572	up	7.83e-05	-1.42011	down	6.75e-11	-4.72455	down	2.93e-15	-3.33625	down	0.00188047	-3.38776	down	0.00136622	-1.82037	down
MSTRG.110694.1	ENSOARG00000003788	0.000297485	2.56579	up	0.00608202	-1.68655	down	0.00142537	-2.58406	down	1.78e-18	-4.79405	down	0.00188047	-3.38776	down	0.00351407	-2.72669	down
MSTRG.108507.1	ENSOARG00000003964	0.00770794	3.87679	up	3.49e-15	1.98152	up	0.00250749	3.56229	up	0.00361998	2.40457	up	0.00626055	-1.97099	down	1.79e-13	-3.34334	down
MSTRG.365613.6	ENSOARG00000003997	0.000436646	8.6953	up	0.0017619	3.25988	up	0.00142537	-2.58406	down	5.83e-10	-4.84415	down	0.00188047	-3.38776	down	0.00756253	-2.72177	down
MSTRG.182510.2	ENSOARG00000004830	4.09e-05	9.49572	up	0.00722547	-1.61483	down	0.00142537	-2.58406	down	7.51e-49	-6.95669	down	0.00188047	-3.38776	down	4.39e-10	-4.80934	down
MSTRG.119634.2	ENSOARG00000005315	0.00115714	8.3292	up	3.84e-72	9.27288	up	0.00250749	3.56229	up	0.00280124	3.94269	up	9.12e-05	-2.70316	down	0.000729218	-3.44043	down
MSTRG.365613.6	ENSOARG00000005935	0.000436646	8.6953	up	2.24e-05	-2.13493	down	6.01e-05	-4.06646	down	1.94e-11	-4.14755	down	0.00378479	-2.52614	down	5.98e-05	-2.73004	down
MSTRG.365613.6	ENSOARG00000006114	0.000436646	8.6953	up	6.55e-11	-2.00654	down	0.00142537	-2.58406	down	3.89e-14	-4.36766	down	0.00188047	-3.38776	down	0.00630635	-2.26621	down
MSTRG.182510.2	ENSOARG00000006372	4.09e-05	9.49572	up	0.000841433	3.43343	up	6.75e-11	-4.72455	down	5.59e-19	-5.28648	down	0.00188047	-3.38776	down	5.19e-05	-3.39658	down
MSTRG.263588.17	ENSOARG00000006399	0.00854919	7.99452	up	0.000108469	-1.21951	down	6.01e-05	-4.06646	down	1.46e-09	-4.16091	down	0.00378479	-2.52614	down	0.000130812	-2.92117	down
MSTRG.107815.43	ENSOARG00000006582	0.00855265	7.90809	up	0.00280407	1.71199	up	0.00240487	5.72405	up	3.89e-06	-3.24338	down	0.00014157	7.09805	up	0.00903238	-3.52908	down
MSTRG.182510.2	ENSOARG00000006650	4.09e-05	9.49572	up	0.0027503	-1.40813	down	6.01e-05	-4.06646	down	1.94e-08	-4.48963	down	0.00110861	-3.49645	down	0.00609144	-2.90072	down
MSTRG.365613.6	ENSOARG00000006786	0.000436646	8.6953	up	2.45e-12	-2.09078	down	6.75e-11	-4.72455	down	6.27e-22	-3.96685	down	0.00188047	-3.38776	down	0.00104856	-1.79887	down
MSTRG.182510.2	ENSOARG00000006798	4.09e-05	9.49572	up	0.000709361	3.47432	up	6.75e-11	-4.72455	down	2.26e-17	-3.84909	down	0.00188047	-3.38776	down	3.22e-05	1.97114	up
MSTRG.182510.2	ENSOARG00000006814	4.09e-05	9.49572	up	0.00798727	-1.54425	down	6.01e-05	-4.06646	down	2.29e-12	-5.29562	down	0.00110861	-3.49645	down	0.00141724	-3.37795	down
MSTRG.110694.1	ENSOARG00000007957	0.000297485	2.56579	up	2.1e-33	-3.22556	down	6.75e-11	-4.72455	down	1.55e-44	-6.17006	down	0.00188047	-3.38776	down	5.29e-08	-2.89923	down
MSTRG.365613.6	ENSOARG00000007966	0.000436646	8.6953	up	3.44e-07	-1.71194	down	0.00142537	-2.58406	down	3.32e-17	-5.05693	down	0.00188047	-3.38776	down	0.00013719	-3.1857	down
MSTRG.182510.2	ENSOARG00000009122	4.09e-05	9.49572	up	0.000962661	-1.54955	down	6.75e-11	-4.72455	down	4.55e-13	-4.41493	down	0.00188047	-3.38776	down	0.00415786	-2.63813	down
MSTRG.182510.2	ENSOARG00000009491	4.09e-05	9.49572	up	0.00367223	-1.60871	down	6.01e-05	-4.06646	down	3.04e-16	-5.46168	down	0.00110861	-3.49645	down	1.64e-05	-3.64296	down
MSTRG.182510.2	ENSOARG00000009875	4.09e-05	9.49572	up	7.96e-13	-1.31135	down	6.01e-05	-4.06646	down	4.88e-20	-2.74092	down	0.00110861	-3.49645	down	0.00205637	-2.47395	down
MSTRG.182510.2	ENSOARG00000010252	4.09e-05	9.49572	up	0.000564671	-1.81277	down	6.75e-11	-4.72455	down	6.29e-17	-4.75427	down	0.00188047	-3.38776	down	0.000710648	-2.72812	down
MSTRG.382567.1	ENSOARG00000010358	0.000275399	2.17822	up	7.8e-05	1.10786	up	0.00539225	3.92322	up	2.48e-10	2.72713	up	0.000897843	-2.43407	down	0.00129538	-1.33016	down
MSTRG.362738.1	ENSOARG00000010377	0.00527718	4.05954	up	0.00570703	-1.55869	down	0.00142537	-2.58406	down	2.63e-12	-5.08528	down	0.000351842	-3.63974	down	0.00255068	-3.15868	down
MSTRG.182510.2	ENSOARG00000011140	4.09e-05	9.49572	up	0.000590929	-1.67974	down	6.75e-11	-4.72455	down	3.42e-38	-5.1046	down	0.00188047	-3.38776	down	1.42e-05	-3.1096	down
MSTRG.182510.2	ENSOARG00000011439	4.09e-05	9.49572	up	7.86e-08	-2.48985	down	6.75e-11	-4.72455	down	1.59e-48	-5.32393	down	0.00188047	-3.38776	down	0.000255427	-2.53651	down
MSTRG.365613.6	ENSOARG00000011525	0.000436646	8.6953	up	4.82e-19	3.56714	up	6.75e-11	-4.72455	down	5.57e-15	-3.67297	down	0.00188047	-3.38776	down	0.00174694	-1.89401	down
MSTRG.362738.1	ENSOARG00000011623	0.00527718	4.05954	up	7.44e-06	1.59364	up	6.01e-05	-4.06646	down	3.97e-35	-5.39767	down	0.0002509	-2.54778	down	2.45e-05	-3.07291	down
MSTRG.182510.2	ENSOARG00000011817	4.09e-05	9.49572	up	0.00117618	-1.58304	down	0.00142537	-2.58406	down	4.17e-24	-5.48623	down	0.00188047	-3.38776	down	5.21e-06	-3.61705	down
MSTRG.110694.1	ENSOARG00000012949	0.000297485	2.56579	up	2.96e-06	3.02555	up	6.75e-11	-4.72455	down	1.48e-24	-4.97561	down	0.00188047	-3.38776	down	1.11e-05	-3.17419	down
MSTRG.210132.1	ENSOARG00000013084	0.0025558	1.65524	up	2.76e-05	-1.09734	down	0.000878129	-7.17035	down	0.000867271	2.78041	up	5.62e-06	-4.46516	down	1.97e-09	-2.0721	down
MSTRG.182510.2	ENSOARG00000013175	4.09e-05	9.49572	up	0.00202363	-1.19264	down	6.75e-11	-4.72455	down	1.7e-23	-4.89869	down	0.00188047	-3.38776	down	4.47e-08	-3.54556	down
MSTRG.107815.43	ENSOARG00000013580	0.00855265	7.90809	up	0.00273915	1.35648	up	0.00326413	3.65448	up	0.000122395	-3.7029	down	0.00014157	7.09805	up	0.00866905	2.81151	up
MSTRG.182510.2	ENSOARG00000014065	4.09e-05	9.49572	up	0.000972268	-1.34124	down	6.75e-11	-4.72455	down	4.7e-21	-4.05869	down	0.00188047	-3.38776	down	0.000101663	-2.40669	down
MSTRG.182510.2	ENSOARG00000014238	4.09e-05	9.49572	up	0.00722915	-1.66613	down	6.75e-11	-4.72455	down	1.65e-18	-5.52191	down	0.00188047	-3.38776	down	6.38e-05	-3.52174	down
MSTRG.182510.2	ENSOARG00000014754	4.09e-05	9.49572	up	0.000556885	-2.14358	down	6.75e-11	-4.72455	down	1.32e-39	-5.96323	down	0.00188047	-3.38776	down	5.31e-05	-3.32097	down
MSTRG.182510.2	ENSOARG00000014848	4.09e-05	9.49572	up	0.0029932	-1.1583	down	6.75e-11	-4.72455	down	6.06e-18	-2.96826	down	0.00188047	-3.38776	down	0.00461682	-1.66987	down
MSTRG.182510.2	ENSOARG00000014901	4.09e-05	9.49572	up	4.08e-12	-2.45218	down	0.00142537	-2.58406	down	7.41e-46	-5.78671	down	0.00188047	-3.38776	down	1.33e-07	-3.16075	down
MSTRG.105116.1	ENSOARG00000014966	0.00979138	3.9231	up	1.25e-29	5.64084	up	0.00250749	3.56229	up	3.79e-05	2.67513	up	0.00626055	-1.97099	down	6.13e-07	-2.98296	down
MSTRG.182510.2	ENSOARG00000015359	4.09e-05	9.49572	up	0.00687759	-1.49501	down	3.16e-12	-4.83432	down	3.51e-10	-4.86392	down	0.00110861	-3.49645	down	0.000500465	-3.24249	down
MSTRG.119634.2	ENSOARG00000015633	0.00115714	8.3292	up	4.59e-07	1.64865	up	0.000878129	-7.17035	down	8.6e-19	-4.19495	down	5.62e-06	-4.46516	down	1.11e-27	-5.65247	down
MSTRG.182510.2	ENSOARG00000015833	4.09e-05	9.49572	up	0.00491712	-1.49419	down	0.00142537	-2.58406	down	1.27e-13	-4.51657	down	0.00188047	-3.38776	down	0.00148148	-2.79556	down
MSTRG.365613.6	ENSOARG00000016429	0.000436646	8.6953	up	1.67e-06	-1.86596	down	0.00142537	-2.58406	down	1.25e-41	-5.11887	down	0.00188047	-3.38776	down	5.07e-07	-3.04379	down
MSTRG.365613.6	ENSOARG00000016567	0.000436646	8.6953	up	4.78e-08	-1.85161	down	6.75e-11	-4.72455	down	6.14e-23	-4.34183	down	0.00188047	-3.38776	down	0.000565669	-2.34911	down
MSTRG.133820.2	ENSOARG00000016862	0.000277549	2.18223	up	0.0011884	1.18818	up	0.000878129	-7.17035	down	6.04e-16	-3.96191	down	5.62e-06	-4.46516	down	4.78e-20	-6.78342	down
MSTRG.210132.1	ENSOARG00000016916	0.0025558	1.65524	up	0.0011681	1.2156	up	0.00337356	1.3703	up	0.00154919	-1.60345	down	0.0070114	1.96836	up	2.82e-10	-2.74442	down
MSTRG.182510.2	ENSOARG00000016986	4.09e-05	9.49572	up	6.63e-09	-1.96675	down	6.75e-11	-4.72455	down	2.39e-36	-5.11712	down	0.00188047	-3.38776	down	6.12e-07	-2.98857	down
MSTRG.306153.1	ENSOARG00000017133	0.000841875	3.44747	up	3.44e-05	-1.25712	down	0.000878129	-7.17035	down	0.00980131	-1.01048	down	5.62e-06	-4.46516	down	2.69e-07	-1.95789	down
MSTRG.182510.2	ENSOARG00000017310	4.09e-05	9.49572	up	0.0083387	1.82335	up	0.00142537	-2.58406	down	7.75e-30	-4.41887	down	0.00188047	-3.38776	down	0.000595631	-2.64529	down
MSTRG.119634.2	ENSOARG00000017475	0.00115714	8.3292	up	6.8e-07	2.90741	up	0.00826048	3.783	up	0.000215988	-2.18536	down	0.00902009	-3.84996	down	3.88e-16	-5.01573	down
MSTRG.182510.2	ENSOARG00000018325	4.09e-05	9.49572	up	0.000987638	-1.60366	down	6.01e-05	-4.06646	down	1.78e-29	-3.88218	down	0.00110861	-3.49645	down	0.00549005	-2.02129	down
MSTRG.365613.6	ENSOARG00000018328	0.000436646	8.6953	up	2.81e-08	-1.70701	down	6.75e-11	-4.72455	down	4.63e-22	-4.03864	down	0.00188047	-3.38776	down	0.000651297	-2.20745	down
MSTRG.365613.6	ENSOARG00000018744	0.000436646	8.6953	up	5.94e-06	-1.59446	down	0.00142537	-2.58406	down	1.41e-19	-3.93374	down	0.00188047	-3.38776	down	0.00064243	-2.21161	down
MSTRG.365613.6	ENSOARG00000018821	0.000436646	8.6953	up	1.54e-05	2.48926	up	0.00142537	-2.58406	down	3.78e-23	-5.73411	down	0.00188047	-3.38776	down	0.000957996	-3.28426	down
MSTRG.182510.2	ENSOARG00000019119	4.09e-05	9.49572	up	7.13e-07	-1.83743	down	0.00142537	-2.58406	down	2.84e-19	-3.82804	down	0.00188047	-3.38776	down	0.00409149	-1.86669	down
MSTRG.119634.2	ENSOARG00000019673	0.00115714	8.3292	up	8.94e-07	1.42022	up	0.000878129	-7.17035	down	3.87e-08	-1.62163	down	5.62e-06	-4.46516	down	1.51e-12	-2.91935	down
MSTRG.110694.1	ENSOARG00000019775	0.000297485	2.56579	up	0.000787145	-1.79823	down	6.75e-11	-4.72455	down	7.89e-12	-5.41884	down	0.00188047	-3.38776	down	0.000347172	-3.47878	down
MSTRG.105116.1	ENSOARG00000019793	0.00979138	3.9231	up	1.12e-29	4.82716	up	0.00250749	3.56229	up	2.97e-06	2.41619	up	0.00626055	-1.97099	down	6.84e-05	-2.37038	down
MSTRG.119634.2	ENSOARG00000020386	0.00115714	8.3292	up	4.38e-41	2.85892	up	0.00250749	3.56229	up	0.000421048	1.21815	up	0.00457448	-3.32551	down	0.00022519	-1.5363	down
MSTRG.5846.1	ENSOARG00000020412	0.00737295	5.28123	up	0.00019455	1.08132	up	0.000811567	-7.19512	down	0.00170349	-1.56541	down	0.00929781	-3.39295	down	6.63e-08	-2.54105	down
MSTRG.110854.10	ENSOARG00000020474	0.00274272	-7.98472	down	0.00870825	-1.24809	down	0.00142537	-2.58406	down	1.43e-13	-3.64858	down	0.00188047	-3.38776	down	2.15e-05	-2.31096	down
MSTRG.110694.1	ENSOARG00000020480	0.000297485	2.56579	up	1.6e-09	3.05389	up	0.00142537	-2.58406	down	4.36e-21	-5.74552	down	0.00188047	-3.38776	down	7.78e-06	-3.42843	down
MSTRG.182510.2	ENSOARG00000020505	4.09e-05	9.49572	up	0.00311142	-1.33746	down	3.16e-12	-4.83432	down	1.52e-49	-3.83012	down	0.00110861	-3.49645	down	0.000127872	-2.2623	down
MSTRG.119634.2	ENSOARG00000021021	0.00115714	8.3292	up	1.85e-05	4.13195	up	0.000878129	-7.17035	down	0.00136393	-1.08654	down	3.36e-07	-11.1758	down	2.77e-10	-2.0251	down
MSTRG.128220.1	Ovis_aries_newGene_102054	2.69e-05	9.85109	up	3.91e-14	4.44808	up	0.00826048	3.783	up	0.000887718	2.41658	up	0.00902009	-3.84996	down	0.00927459	-2.07808	down
MSTRG.107815.43	Ovis_aries_newGene_104088	0.00855265	7.90809	up	9.52e-15	2.89106	up	0.00140998	7.34616	up	2.76e-14	5.93431	up	0.00816933	-3.32838	down	6.41e-05	3.36475	up
MSTRG.342807.1	Ovis_aries_newGene_104236	0.000244258	-8.85028	down	8.56e-18	-3.2665	down	6.75e-11	-4.72455	down	0.00123029	-1.63906	down	0.00188047	-3.38776	down	0.00151561	1.70697	up
MSTRG.342807.1	Ovis_aries_newGene_104237	0.000244258	-8.85028	down	1.99e-17	-2.97231	down	6.75e-11	-4.72455	down	0.00209011	-1.4709	down	0.00188047	-3.38776	down	0.0028513	1.5676	up
MSTRG.228657.1	Ovis_aries_newGene_112368	0.00581431	8.26375	up	0.00122632	-1.84379	down	0.00326413	3.65448	up	9.28e-05	3.06019	up	0.00788945	2.53954	up	1.67e-09	4.79408	up
MSTRG.107815.43	Ovis_aries_newGene_134383	0.00855265	7.90809	up	0.00586641	2.51357	up	0.00326413	3.65448	up	1.6e-14	5.82526	up	0.00014157	7.09805	up	0.005263	2.82671	up
MSTRG.110694.1	Ovis_aries_newGene_151825	0.000297485	2.56579	up	5.03e-66	6.26953	up	0.00142537	-2.58406	down	2.35e-21	-4.1688	down	0.00188047	-3.38776	down	4.45e-14	7.05748	up
MSTRG.365613.6	Ovis_aries_newGene_15282	0.000436646	8.6953	up	2.71e-15	-1.92261	down	6.75e-11	-4.72455	down	6.4e-30	-4.95114	down	0.00188047	-3.38776	down	1.58e-07	-2.94855	down
MSTRG.182510.2	Ovis_aries_newGene_169612	4.09e-05	9.49572	up	0.00162524	-1.10927	down	6.75e-11	-4.72455	down	8.17e-11	-3.24629	down	0.00188047	-3.38776	down	0.000905736	-2.05802	down
MSTRG.133820.2	Ovis_aries_newGene_171328	0.000277549	2.18223	up	0.00185045	1.55624	up	0.000878129	-7.17035	down	0.00906222	-2.61659	down	0.000131048	-9.41014	down	1.03e-05	-3.92535	down
MSTRG.592.3	Ovis_aries_newGene_176509	0.00101554	2.525	up	2.54e-06	1.67559	up	6.75e-11	-4.72455	down	4.62e-11	-3.85534	down	0.00188047	-3.38776	down	0.00855326	-3.53764	down
MSTRG.152193.2	Ovis_aries_newGene_176715	0.00439796	-8.65411	down	0.000972333	-3.41283	down	4.38e-17	5.11203	up	0.00085782	3.27976	up	0.00364929	2.09109	up	9.65e-19	7.91175	up
MSTRG.123482.1	Ovis_aries_newGene_198406	0.00244848	-8.15604	down	2.16e-34	-8.85473	down	3.79e-12	-11.1414	down	0.00788093	-1.69022	down	0.00459678	-3.29566	down	5.51e-15	7.31435	up
MSTRG.119634.2	Ovis_aries_newGene_204692	0.00115714	8.3292	up	6.5e-17	1.81005	up	0.000878129	-7.17035	down	0.00143366	-3.52999	down	5.62e-06	-4.46516	down	2.58e-17	-2.89257	down
MSTRG.152193.2	Ovis_aries_newGene_204794	0.00439796	-8.65411	down	6.9e-06	1.04006	up	3.68e-07	4.50765	up	1.66e-07	1.76759	up	1.98e-05	6.49567	up	1.63e-15	3.36174	up
MSTRG.365613.6	Ovis_aries_newGene_204988	0.000436646	8.6953	up	4.44e-16	-2.39631	down	6.75e-11	-4.72455	down	2.74e-16	-5.14524	down	0.00188047	-3.38776	down	0.00105514	-2.71562	down
MSTRG.365577.1	Ovis_aries_newGene_205028	0.000938921	8.43677	up	3.76e-07	-1.75074	down	0.00850638	-4.9525	down	1.77e-11	-4.9228	down	0.00110861	-3.49645	down	0.000336097	-2.87423	down
MSTRG.182510.2	Ovis_aries_newGene_212950	4.09e-05	9.49572	up	0.00705108	-1.4839	down	6.01e-05	-4.06646	down	2.06e-36	-9.96145	down	0.00110861	-3.49645	down	7.88e-18	-7.83752	down
MSTRG.342807.1	Ovis_aries_newGene_21802	0.000244258	-8.85028	down	7.09e-09	-2.01982	down	0.00142537	-2.58406	down	3.83e-19	-3.66015	down	0.00188047	-3.38776	down	0.0068146	-1.54736	down
MSTRG.182510.2	Ovis_aries_newGene_218287	4.09e-05	9.49572	up	0.00662437	-1.62669	down	6.75e-11	-4.72455	down	1.77e-38	-10.136	down	0.00188047	-3.38776	down	1.8e-21	-8.32319	down
MSTRG.365613.6	Ovis_aries_newGene_239081	0.000436646	8.6953	up	1.06e-15	-2.17179	down	0.00142537	-2.58406	down	4.59e-14	-4.29754	down	0.00188047	-3.38776	down	0.00740163	-2.08946	down
MSTRG.365613.6	Ovis_aries_newGene_239084	0.000436646	8.6953	up	1.66e-20	-2.22799	down	6.75e-11	-4.72455	down	2.66e-25	-4.34747	down	0.00188047	-3.38776	down	0.000689486	-2.04803	down
MSTRG.152193.2	Ovis_aries_newGene_241337	0.00439796	-8.65411	down	0.000137419	-2.20005	down	0.00956169	1.59551	up	2.96e-05	1.88617	up	0.00788945	2.53954	up	3.64e-09	4.03294	up
MSTRG.80949.1	Ovis_aries_newGene_266857	0.00526563	6.14814	up	0.000382568	-1.03342	down	0.00539225	3.92322	up	9.39e-21	3.45541	up	0.00378479	-2.52614	down	8.14e-06	-1.85339	down
MSTRG.152193.2	Ovis_aries_newGene_267838	0.00439796	-8.65411	down	2.76e-07	-1.53267	down	4.38e-17	5.11203	up	0.000122369	1.74678	up	0.00364929	2.09109	up	3.42e-13	-3.4684	down
MSTRG.365613.6	Ovis_aries_newGene_282330	0.000436646	8.6953	up	0.00581935	-1.12198	down	0.00852413	-6.22528	down	2.71e-11	-3.73787	down	0.00188047	-3.38776	down	0.00385321	-2.44046	down
MSTRG.110694.1	Ovis_aries_newGene_287755	0.000297485	2.56579	up	0.000295904	-1.40979	down	0.00142537	-2.58406	down	1.98e-20	-6.17249	down	0.00188047	-3.38776	down	6.22e-05	-3.8415	down
MSTRG.365613.6	Ovis_aries_newGene_299910	0.000436646	8.6953	up	0.0001681	-1.26095	down	0.00142537	-2.58406	down	1.12e-16	-3.99832	down	0.00188047	-3.38776	down	0.000357212	-2.58366	down
MSTRG.152193.2	Ovis_aries_newGene_307208	0.00439796	-8.65411	down	0.00696199	-1.08072	down	0.00956169	1.59551	up	0.00824211	-2.09788	down	3.41e-09	12.1293	up	8.71e-07	2.29519	up
MSTRG.20298.17	Ovis_aries_newGene_31015	0.00988857	7.3514	up	0.005446	-2.2233	down	0.00660032	-3.23936	down	1.52e-30	-6.8808	down	0.000463937	4.1254	up	0.00439828	-3.42268	down
MSTRG.107815.43	Ovis_aries_newGene_313838	0.00855265	7.90809	up	0.00478695	-2.96378	down	0.00326413	3.65448	up	0.000758524	4.11665	up	0.00014157	7.09805	up	2.33e-21	8.47852	up
MSTRG.365613.6	Ovis_aries_newGene_315490	0.000436646	8.6953	up	4.02e-07	-1.78707	down	0.00142537	-2.58406	down	5.54e-15	-4.19778	down	0.00188047	-3.38776	down	0.000551581	-2.3445	down
MSTRG.182510.2	Ovis_aries_newGene_324571	4.09e-05	9.49572	up	4e-06	-1.99158	down	6.01e-05	-4.06646	down	2.09e-19	-5.12163	down	0.0002509	-2.54778	down	0.000117455	-2.97613	down
MSTRG.365613.6	Ovis_aries_newGene_325463	0.000436646	8.6953	up	2.47e-13	-2.28493	down	6.75e-11	-4.72455	down	2.18e-16	-5.01305	down	0.00188047	-3.38776	down	0.000722932	-2.69077	down
MSTRG.365613.6	Ovis_aries_newGene_325468	0.000436646	8.6953	up	2.41e-14	-2.50899	down	0.00852413	-6.22528	down	1.25e-24	-5.05763	down	0.00188047	-3.38776	down	0.000873308	-2.43888	down
MSTRG.105116.1	Ovis_aries_newGene_344395	0.00979138	3.9231	up	2.23e-27	5.04481	up	0.00250749	3.56229	up	7.81e-07	2.32801	up	0.00626055	-1.97099	down	5.29e-06	-2.74051	down
MSTRG.210132.1	Ovis_aries_newGene_346104	0.0025558	1.65524	up	0.000763509	-1.32423	down	5.99e-05	1.5686	up	0.00405689	1.20791	up	0.00160383	2.29485	up	1.51e-10	-5.61245	down
MSTRG.175414.2	Ovis_aries_newGene_346106	0.00382638	1.39827	up	0.00227662	-1.03603	down	3.68e-07	4.50765	up	4.29e-06	1.57332	up	1.98e-05	6.49567	up	2.79e-12	2.66712	up
MSTRG.255310.2	Ovis_aries_newGene_360095	3.27e-05	-9.61456	down	7.29e-13	-2.95663	down	0.00305387	3.66758	up	0.0042057	1.65104	up	0.00788945	2.53954	up	7.16e-16	4.6	up
MSTRG.255310.2	Ovis_aries_newGene_360101	3.27e-05	-9.61456	down	0.000579773	-1.13787	down	0.00326413	3.65448	up	0.00577899	1.56975	up	0.00416019	9.20937	up	1.4e-07	-5.37598	down
MSTRG.288680.1	Ovis_aries_newGene_360108	0.00980271	7.31454	up	0.00143191	-1.22985	down	3.68e-07	4.50765	up	0.00284613	1.29977	up	1.98e-05	6.49567	up	4.28e-07	2.56545	up
MSTRG.152193.2	Ovis_aries_newGene_49504	0.00439796	-8.65411	down	0.00443608	-1.26219	down	0.00956169	1.59551	up	6.57e-05	1.67267	up	0.000413359	-4.75081	down	9.31e-12	3.00629	up
MSTRG.210132.1	Ovis_aries_newGene_49508	0.0025558	1.65524	up	0.000360885	3.62494	up	1.09e-06	9.00814	up	0.00971778	1.27064	up	0.00788945	2.53954	up	7.63e-07	-2.87022	down
MSTRG.124035.4	Ovis_aries_newGene_57269	0.0021635	8.4014	up	1.34e-08	3.07162	up	0.00326413	3.65448	up	0.00853513	2.49697	up	0.00416019	9.20937	up	1.96e-13	7.22618	up
MSTRG.182510.2	Ovis_aries_newGene_58862	4.09e-05	9.49572	up	2.68e-09	-1.65332	down	0.00142537	-2.58406	down	1.32e-18	-3.5813	down	0.00188047	-3.38776	down	0.000948697	-1.84621	down
MSTRG.152193.2	Ovis_aries_newGene_62610	0.00439796	-8.65411	down	7.42e-06	1.70138	up	4.38e-17	5.11203	up	0.000176953	2.05956	up	0.00364929	2.09109	up	4.69e-16	6.27088	up
a Non-coding long-chain RNA (LncRNA). b Messenger (mRNA) (those with normal font represent those with known functions while those italized represent novel mRNA). H1 vs H3, H1 vs H8 and H3 vs H8. H1 vs H3 = H1O1-H1O3 & H3O2-H3O4 represent 3 ovaries from 1 and 3 months old, respectively; H1 vs H8 = H3O2-H3O5 & H8O1-H8O3 represent 3 ovaries from 3 and 8 months old, respectively, and H3 vs H8 = H3O2-…
